# Supplementary material for: Abundance, density, and social structure of African forest elephants (Loxodonta cyclotis) in a human-modified landscape in southwestern Gabon
Source: PLoS One. 2020 Apr 29;15(4):e0231832. doi: 10.1371/journal.pone.0231832 (PMC7190099; doi:10.1371/journal.pone.0231832)
Supplement: S2 File — (XLSX) [file pone.0231832.s002.xlsx]

## Sheet: Sheet1
Locus	FH48R		FH60R		FH67		FH94R		FH48R		LA4		LA5		LA6R		AmelYF2	PLPXEF1	SRYEF1
Sample	Allele 1	Allele 2	Allele 1	Allele 2	Allele 1	Allele 2	Allele 1	Allele 2	Allele 1	Allele 2	Allele 1	Allele 2	Allele 1	Allele 2	Allele 1	Allele 2	Allele	Allele	Allele
APO02	91	93	89	91	91	93	82	82	91	93	120	122	144	146	97	107		191
APO04	93	95	89	91	91	93	76	82	93	95	0	0	144	146	97	107		191
APO05	93	95	89	91	91	93	82	82	93	95	122	122	144	146	97	107	120	191
APO06	77	93	89	105	89	91	82	82	77	93	116	120	144	146	97	107		191
APO08	85	99	91	93	89	95	86	102	85	99	116	122	148	154	97	101	120	191	67
APO09	85	99	91	93	89	99	84	90	85	99	120	126	146	148	97	105	120	191	67
APO10	85	99	91	93	89	99	84	90	85	99	120	126	146	148	97	105	120	191	68
APO11	85	99	91	93	89	95	86	102	85	99	116	122	148	154	97	101	120	191	68
APO12	85	99	91	93	89	99	84	90	85	99	120	126	146	148	97	105	120	191	67
APO13	85	99	91	93	89	95	86	102	85	99	116	122	148	154	97	101	120	191	67
APO14	77	85	91	107	93	99	90	92	77	85	124	130	146	148	97	107	120	191	69
APO15	77	93	91	107	91	93	82	96	77	93	120	138	144	148	97	113		191
APO16	85	91	89	109	93	93	82	82	85	91	120	126	144	146	101	109		191
APO17	85	99	91	93	89	95	86	102	85	99	116	122	148	154	97	101	120	191	67
APO18	85	99	91	93	89	95	86	102	85	99	116	122	148	154	97	101	120	191	68
APO19	85	91	91	91	93	93	82	82	85	91	116	118	144	146	97	109	120	191	67
APO20	77	85	91	109	93	93	82	94	77	85	126	126	144	146	97	109	120	191	67
APO21	91	95	91	105	91	95	82	82	91	95	120	122	140	140	109	109		191
APO22	87	91	109	109	93	93	82	82	87	91	116	120	144	148	101	113	120	191
APO23	85	91	89	109	93	93	82	82	85	91	120	126	144	146	101	109		191
APO24	77	85	91	109	93	93	82	94	77	85	126	126	144	146	97	109	120	191	67
APO25	91	95	91	105	91	95	82	82	91	95	120	122	140	140	109	109		191	67
APO26	85	91	89	109	93	93	82	82	85	91	120	126	144	146	101	109		191
APO27	77	77	89	101	91	95	82	86	77	77	130	130	146	146	97	113	120	191	67
BAG01	87	87	89	109	93	99	82	90	87	87	116	130	146	148	97	113	120	191	67
BAG02	87	91	89	109	89	99	82	96	87	91	116	130	146	148	97	109	120	194	67
BAG03	87	91	89	89	93	99	90	96	87	91	128	130	146	148	97	111		191
BAG04	87	91	91	113	95	99	82	90	87	91	130	130	146	146	97	113		191
BAG05	87	91	91	113	95	99	82	90	87	91	130	130	146	148	97	113		191
BAG06	87	91	89	109	89	93	82	82	87	91	0	0	146	146	101	109	120	191	67
BAG07	77	87	107	109	97	97	82	92	77	87	130	140	142	144	97	101		191
GUI01	85	95	93	105	89	95	82	90	85	95	114	134	148	154	101	107		191
GUI02	75	85	109	109	91	95	82	90	75	85	0	0	150	150	97	105	0	0	67
GUI03	91	91	91	91	93	93	82	82	91	91	116	122	144	146	97	109	120	191	67
GUI04	85	87	89	109	93	99	84	90	85	87	126	130	142	146	97	109	120	191	67
GUI05	75	75	89	89	89	93	82	82	75	75	116	130	144	144	97	109	120	191	67
GUI06	85	87	91	117	91	95	82	82	85	87	122	138	146	146	97	97	120	191	67
GUI07	81	85	105	109	89	89	82	96	81	85	116	120	146	146	99	109	120	191	67
GUI08	77	85	93	93	89	95	82	86	77	85	120	120	144	144	97	97	120	199	67
MAT01	75	85	99	109	91	95	82	82	75	85	116	122	148	148	97	105	120	191	67
MAT03	85	85	101	105	91	95	82	90	85	85	0	0	144	144	97	97		191
MAT04	77	87	99	99	93	95	82	84	77	87	116	124	146	146	97	109	120	0	67
MAT06	77	91	89	109	89	95	82	86	77	91	120	120	146	148	97	101	0	0	0
MAT07	93	93	91	105	93	99	82	84	93	93	120	120	146	154	101	109	120	191	67
MAT08	93	93	91	105	93	99	82	84	93	93	120	120	0	0	101	109	120	191	67
MAT09	85	99	93	105	93	95	86	86	85	99	116	118	148	148	97	97	120	191	68
MAT10	77	87	99	107	93	95	82	90	77	87	116	124	146	146	97	109	120	191	67
MAT11	91	93	91	91	93	95	82	90	91	93	120	126	140	148	97	97		191
MAT12	91	93	91	91	93	95	82	90	91	93	120	126	140	148	97	97		191
MAT13	85	85	101	101	93	99	82	90	85	85	138	138	144	146	97	97	120	191	67
MAT14	91	95	89	103	95	99	82	82	91	95	116	116	146	148	111	113		191
MAT15	91	93	91	105	93	99	82	84	91	93	114	120	146	154	101	109	120	191	67
MAT16	85	85	91	105	93	95	82	84	85	85	122	122	144	148	101	107	120	191	67
MAT17	85	85	89	91	93	95	82	90	85	85	122	134	146	148	101	107		191
MAT18	85	85	89	91	93	95	82	90	85	85	122	134	148	148	101	107		191
MAT19	85	91	91	103	95	99	82	90	85	91	126	126	140	144	109	109	120	191	67
MAT20	85	85	91	109	93	93	82	96	85	85	116	116	144	146	111	113	120	191	67
MAT21	85	85	91	109	93	93	82	96	85	85	116	116	144	146	111	113	120	191	67
MAT22	77	93	89	107	91	99	82	82	77	93	0	0	144	154	97	97		191
MAT23	77	87	89	89	89	91	82	86	77	87	116	116	148	148	97	101	120	191	67
MAT24	77	91	113	117	89	95	82	82	77	91	130	130	146	148	101	107		191
MAT25	77	77	89	117	89	95	82	90	77	77	130	130	144	148	97	107		191
MAT26	77	91	113	117	89	95	82	82	77	91	130	130	146	148	101	107		191
MAT27	91	95	89	103	95	99	82	82	91	95	116	116	146	148	111	113		191
MAT28	85	99	105	109	93	95	82	86	85	99	118	126	146	148	97	97		191
MAT30	77	77	89	117	89	95	82	90	77	77	130	130	144	148	97	107		191
MAT31	87	91	105	109	93	93	82	96	87	91	116	140	148	154	101	113	120	191	67
MAT32	87	91	105	109	93	93	82	96	87	91	116	140	148	154	101	113	120	191	67
MAT33	91	93	91	91	93	95	82	90	91	93	120	126	140	148	97	97		191
MAT34	91	93	91	91	93	95	82	90	91	93	120	126	140	148	97	97		191
MAT35	77	91	89	91	93	95	82	90	77	91	120	130	140	144	97	109		191
MAT36	77	91	89	91	93	95	82	90	77	91	120	130	140	144	97	109		191
MAT37	91	93	91	91	93	95	82	90	91	93	120	126	140	148	97	97		191
MAT38	91	93	91	91	93	95	82	90	91	93	120	126	140	148	97	97		191
MAY01	85	85	109	109	89	99	82	84	85	85	126	128	146	148	101	109	120	191	67
MAY02	75	91	103	107	93	97	82	90	75	91	122	140	142	146	97	99	120	191	67
MAY03	85	99	91	109	91	93	82	82	85	99	120	138	144	146	97	101		191
MAY04	85	87	89	101	97	97	82	90	85	87	130	130	142	146	97	101		191
MAY05	75	91	105	113	93	93	82	86	75	91	116	122	142	146	99	101		191
MAY06	85	91	101	107	91	97	82	102	85	91	116	116	144	154	97	113		191
MAY08	85	91	101	101	93	95	82	102	85	91	120	120	144	146	97	107		191
MAY09	87	91	93	109	89	89	82	84	87	91	118	126	146	154	97	97		191
MAY10	85	99	91	109	91	93	82	82	85	99	120	138	144	146	97	101		191
MAY11	85	95	93	105	93	93	82	82	85	95	120	126	148	154	97	97		191
MAY12	85	99	91	109	91	93	82	82	85	99	120	138	144	146	97	101		191
MAY13	85	85	109	109	89	99	82	84	85	85	126	128	146	148	101	109	120	191	67
MAY14	85	99	91	109	91	93	82	82	85	99	120	138	144	146	97	101		191
MAY15	87	95	91	107	89	91	82	82	87	95	120	120	144	146	97	109	120	191	67
MAY16	75	85	91	107	91	93	82	90	75	85	122	122	144	144	97	111		191
MAY17	85	85	107	109	89	93	82	90	85	85	116	116	148	148	97	109		191
MAY18	85	85	113	113	89	93	82	90	85	85	138	138	148	148	97	97		191
MAY20	85	91	107	113	91	93	82	82	85	91	0	0	142	154	101	113	120	191	68
MAY21	77	93	105	107	91	93	82	86	77	93	120	120	146	154	97	101		191
MAY22	77	91	105	107	91	93	82	86	77	91	0	0	146	154	97	101		191
MAY23	77	87	109	109	93	93	82	90	77	87	116	116	148	154	99	113	120	191	67
MAY24	77	77	91	109	91	95	82	82	77	77	116	130	144	144	97	105		191
MAY25	93	103	107	113	91	93	82	90	93	103	130	134	144	148	97	97		191
MAY26	85	85	101	105	93	97	82	102	85	85	0	0	144	146	97	101	120	191	67
MAY27	85	85	89	105	89	93	82	94	85	85	0	0	144	146	97	113	120	191	67
MAY29	87	97	91	107	89	91	82	82	87	97	0	0	144	146	97	109	120	191	67
MAY30	91	103	101	109	89	93	82	90	91	103	120	130	144	154	97	109		191
MAY31	77	85	91	105	91	93	82	94	77	85	122	122	144	150	97	105		191
MAY32	77	85	105	109	91	93	82	82	77	85	116	122	148	150	97	105		191
MAY33	85	93	91	113	89	93	90	96	85	93	120	126	144	144	105	109	120	191	67
MAY34	77	91	101	105	89	93	86	90	77	91	120	120	144	146	97	109	120	191	67
MAY35	77	85	105	109	89	93	82	86	77	85	120	120	144	146	97	113	120	191	67
MAY36	91	103	101	109	89	93	82	90	91	103	120	130	144	154	97	109		191
MAY37	87	95	91	107	89	91	82	82	87	95	120	120	144	146	97	109	120	191	67
MAY38	87	95	91	107	89	91	82	82	87	95	120	120	144	146	97	109	120	191	67
MAY39	77	85	105	109	89	93	82	86	77	85	120	126	144	146	97	113	120	191	67
MAY40	91	91	99	105	89	93	82	90	91	91	120	130	144	148	97	113	120	191	67
MAY41	85	85	101	105	93	97	82	102	85	85	138	138	144	146	97	101	120	191	67
MAY42	85	85	101	105	93	97	82	102	85	85	138	138	144	146	97	101	120	191	67
MAY43	85	85	101	105	93	97	82	102	85	85	138	138	144	146	97	101	120	191	67
MAY44	0	0	89	103	93	99	90	92	0	0	118	118	140	140	97	105	120	180	67
MAY45	0	0	101	105	93	97	82	102	0	0	120	138	144	146	97	101		191	67
MAY46	85	87	91	111	93	93	90	92	85	87	118	118	150	150	97	101	120	191	67
MAY47	85	91	105	105	89	93	86	90	85	91	120	126	146	146	97	99	120	191	67
MAY48	85	85	101	105	93	97	82	102	85	85	0	0	144	146	97	101	120	191	67
MAY49	85	91	105	105	89	93	86	90	85	91	120	126	146	146	97	99	120	191	67
MBA01	93	93	91	105	93	99	82	84	93	93	120	120	146	154	101	109	120	191	67
MBO01	85	85	89	107	93	99	82	82	85	85	122	130	142	142	97	97		191
MBO02	85	91	91	113	89	93	82	94	85	91	116	120	140	148	101	109		191
MBO03	77	91	91	105	89	93	94	102	77	91	120	120	140	146	97	101		191
MBO04	91	91	101	109	89	95	82	82	91	91	116	120	144	146	97	101		191
MBO05	77	85	105	109	89	93	82	90	77	85	134	140	146	148	101	107		191
MBO06	85	99	91	109	93	97	82	92	85	99	116	140	146	148	97	105		191
MBO07	77	87	93	107	91	95	82	90	77	87	130	130	140	146	99	107	120	191	67
MBO08	85	91	107	109	89	91	82	82	85	91	116	120	142	146	101	113		191
MBO09	77	85	91	107	93	99	90	92	77	85	124	130	146	148	97	107	120	191	68
MBO10	77	85	89	107	89	99	82	90	77	85	130	130	142	146	97	97	120	191	67
MBO11	91	91	101	109	89	95	82	82	91	91	116	120	146	146	97	101		191
MBO12	77	91	105	109	93	95	82	86	77	91	116	116	144	144	97	101	120	191	67
MBO13	91	91	101	109	89	95	82	82	91	91	116	120	144	146	97	101		191
MBO14	85	101	107	107	95	99	82	92	85	101	116	130	148	148	97	97		191
MBO15	85	99	91	93	89	99	84	90	85	99	120	126	146	148	97	105	120	191	67
MBO16	85	99	91	93	89	99	84	90	85	99	120	126	146	148	97	105	120	191	67
MBO17	87	93	91	105	89	95	0	0	87	93	116	130	146	146	105	107	120	191	67
MBO18	85	101	107	107	95	99	82	92	85	101	116	130	148	148	97	97		191
MBO19	85	99	91	93	89	99	84	90	85	99	120	126	146	148	97	105	120	191	67
MBO20	77	85	89	107	89	99	82	90	77	85	130	130	142	146	97	97	120	191	67
MBO21	85	91	91	113	89	93	82	82	85	91	116	120	140	148	101	109		191
MOS01	87	95	91	91	91	95	82	86	87	95	122	130	144	148	101	109		191
MOS02	85	95	89	91	89	93	82	82	85	95	126	130	146	148	97	111	120	191	67
MOS03	85	87	91	105	89	95	82	82	85	87	116	116	144	144	97	109	120	191	67
MOS04	91	91	89	109	93	93	82	102	91	91	120	134	144	148	97	107		191
STC01	75	91	105	109	93	93	82	96	75	91	116	116	144	146	99	109	120	191	68
STC02	77	91	89	109	93	93	82	96	77	91	116	120	144	154	97	109		193
STC03	77	77	105	109	93	95	82	90	77	77	114	116	144	148	97	97		191
STC04	85	93	91	109	89	95	82	82	85	93	120	120	144	148	99	107		191
STC05	85	85	91	105	93	95	82	82	85	85	122	122	144	148	101	107	120	191	67
STC06	77	77	105	109	93	95	82	90	77	77	114	116	144	148	97	97		191
STC07	77	87	109	111	93	95	90	96	77	87	118	130	146	150	97	99	120	191	67
STC08	85	91	89	101	93	97	82	82	85	91	116	138	144	144	97	101		191
STC09	85	85	89	89	93	95	82	86	85	85	122	138	148	148	97	97		191
STC10	87	91	91	105	89	95	82	90	87	91	116	118	148	148	97	101	120	191
STC11	87	91	91	91	93	93	82	90	87	91	116	118	146	154	97	101	120	192	67
STC12	85	93	91	109	89	95	82	82	85	93	0	0	144	148	99	107		191
STC13	87	91	91	91	93	93	82	90	87	91	116	118	146	154	97	101	120	191	67
STC14	85	93	105	109	93	93	82	82	85	93	0	0	144	146	101	113		191
STC15	91	91	91	109	95	95	82	90	91	91	120	122	144	154	107	109		191
STC16	85	91	91	101	93	95	90	90	85	91	0	0	140	154	101	107		191
STC17	85	85	91	109	95	95	82	86	85	85	122	126	140	148	97	97		191
STC18	85	91	101	109	95	99	82	90	85	91	120	126	140	144	97	97		191
STC19	85	85	89	103	89	95	82	90	85	85	120	120	144	144	97	109	120	191	71
STC20	91	91	91	109	89	95	82	92	91	91	120	122	144	154	97	99	120	191	67
STC21	87	95	91	109	91	95	82	92	87	95	120	126	146	146	97	101	120	191	67
STC22	85	87	91	105	89	97	82	84	85	87	130	140	146	148	97	117	120	191	67
STC23	85	99	93	105	93	95	82	86	85	99	118	120	148	148	97	97		191	66
STC24	85	85	101	105	91	97	82	90	85	85	126	126	144	150	97	97	113	191
STC25	87	91	105	107	91	93	82	82	87	91	116	130	148	148	97	113		191
STC26	85	87	91	105	89	97	82	84	85	87	130	140	146	148	97	117	120	191	67
STC28	85	93	91	105	93	93	82	86	85	93	120	134	148	148	97	101	120	191	59
STC29	85	91	91	91	93	95	82	98	85	91	116	120	144	148	97	97		191
STC30	85	93	91	105	93	93	82	86	85	93	120	134	148	148	97	101	120	191	67
STC31	85	93	91	105	93	93	82	86	85	93	120	134	148	148	97	101	120	191	67
STC32	77	77	89	103	91	99	82	82	77	77	114	126	146	146	97	97	120	191	67
STC33	77	77	103	105	89	99	90	90	77	77	114	120	144	148	99	109		191
STC34	77	93	89	103	89	99	82	90	77	93	120	134	148	154	101	109		191
STC35	77	85	101	103	93	99	82	90	77	85	120	120	144	148	97	109		191
STC36	91	95	109	109	93	95	82	90	91	95	116	120	144	144	109	113	120	191	67
STC37	91	91	109	109	91	93	82	90	91	91	120	128	144	154	97	109	120	191	64
STC38	85	91	105	109	93	95	86	90	85	91	116	120	144	144	97	109	0	191	67
STC39	85	85	89	89	93	95	82	86	85	85	122	138	148	148	97	97		191
STC40	91	99	89	111	89	95	82	96	91	99	128	138	146	146	97	107	120	191	68
STC42	75	93	103	109	93	93	82	82	75	93	116	140	146	148	97	99	120	191	68
STC43	77	93	109	109	93	93	82	90	77	93	130	140	150	150	97	97		191
STC44	77	93	109	109	93	93	82	90	77	93	130	140	150	150	97	97		191
STC45	85	85	89	89	93	95	82	86	85	85	122	138	148	148	97	97		191
STC46	85	85	89	91	93	93	82	86	85	85	122	138	146	148	99	101		191
STC47	77	85	89	109	93	99	82	96	77	85	120	130	148	154	97	101		191
STC48	87	91	105	107	91	93	82	82	87	91	116	130	148	148	97	113		191
STC49	85	91	89	105	93	93	82	90	85	91	122	122	146	154	97	97		191
STC50	85	95	89	109	91	95	82	92	85	95	120	120	144	146	97	111		191
STC51	85	95	89	107	95	95	82	82	85	95	114	120	146	148	97	101		191
STC52	99	99	91	91	93	93	86	86	99	99	120	122	146	148	97	113		191
STC53	77	91	101	105	93	95	82	82	77	91	0	0	148	148	97	97		191
STC55	75	91	91	105	95	95	82	86	75	91	120	122	148	148	97	97	120	191	67
STC56	85	85	89	101	93	93	82	86	85	85	120	130	146	146	97	111		191
STC57	85	85	89	101	93	93	82	86	85	85	0	0	146	146	97	111		191
STC58	85	85	89	101	93	93	82	86	85	85	120	130	146	146	97	111		191
STC59	85	85	89	101	93	93	82	86	85	85	120	130	146	146	97	111		191
STC60	85	91	91	91	93	95	82	98	85	91	116	120	144	148	97	97		191
STC61	77	91	91	107	95	95	90	98	77	91	120	120	146	148	97	97		191
STC62	77	91	91	107	95	95	90	98	77	91	120	120	146	148	97	97		191
STC63	77	77	103	105	89	99	90	90	77	77	120	120	144	148	99	109		191
STC64	77	85	101	103	89	97	90	102	77	85	120	138	144	154	97	109		191
STC65	77	93	89	103	89	99	82	90	77	93	120	134	148	154	101	109		191
STC66	77	91	89	109	89	95	82	86	77	91	120	120	146	148	97	101		191
VER01	0	0	91	105	93	99	82	84	0	0	124	124	144	146	97	105		191
VER02	85	87	91	101	91	91	82	92	85	87	120	124	140	140	97	97		191
VER03	85	87	91	101	91	99	82	92	85	87	120	124	140	140	97	97		191
VER04	85	91	89	91	93	97	82	92	85	91	116	126	140	142	105	109		191
VER05	87	91	91	101	91	93	82	82	87	91	126	134	142	146	105	109		191
VER06	85	91	89	91	93	97	82	92	85	91	116	126	140	142	105	109		191
VER07	87	91	91	101	91	93	82	82	87	91	126	134	142	146	105	109		191
VER08	87	93	89	91	93	95	82	90	87	93	116	134	142	148	101	109	120	191	67
VER09	77	93	91	107	91	93	82	96	77	93	120	138	144	148	97	113		191
VER10	77	93	91	107	93	95	90	96	77	93	120	138	146	148	97	107		191
VER11	87	87	89	109	93	99	82	90	87	87	116	130	146	148	97	113	120	191	67
VER12	77	87	107	109	91	97	82	92	77	87	116	130	144	148	97	113		191
VER13	77	91	107	109	93	97	82	90	77	91	130	140	144	144	101	103		191
VER14	77	87	107	109	97	97	82	92	77	87	130	140	142	144	97	101		191
VER15	85	85	105	109	89	93	82	90	85	85	116	134	146	154	101	107		191
VER16	75	93	89	105	89	93	82	98	75	93	130	130	144	148	97	105		191
VER17	87	93	105	105	89	95	82	98	87	93	116	130	146	146	105	107	120	191	67
VER18	95	103	91	103	93	99	82	90	95	103	116	130	144	146	107	113	120	191	67
VMB01	75	103	91	101	93	93	82	82	75	103	130	130	144	154	97	105	120	191	67
Yenzi	85	89	105	113	89	99	82	82	85	89	126	126	148	148	97	109		191
YNZ01	85	85	105	109	93	95	82	96	85	85	116	116	144	146	109	109		191
YNZ02	85	93	91	105	97	97	82	90	85	93	120	138	144	144	101	105	120	191	67
YNZ03	85	89	105	113	89	99	82	82	85	89	126	126	148	148	97	109		191
YNZ04	85	87	105	109	93	95	82	96	85	87	116	130	144	146	97	109		191
YNZ05	85	93	91	93	95	97	86	92	85	93	122	122	144	148	97	109		191
YNZ06	91	93	91	107	95	97	82	90	91	93	0	0	146	154	101	109	120	191	67
YNZ07	85	89	105	113	89	99	82	82	85	89	126	126	148	148	97	109		191
YNZ08	87	91	107	113	89	91	82	84	87	91	126	126	146	154	97	101		191
YNZ09	85	85	89	113	93	99	82	86	85	85	126	130	148	148	97	109		191
YNZ10	85	89	105	113	89	99	82	82	85	89	126	126	148	148	97	109		191
YNZ11	87	91	107	109	93	95	96	96	87	91	140	140	148	148	101	107		191
YNZ12	85	91	89	109	93	93	82	82	85	91	120	126	144	146	101	109		191
YNZ13	87	91	109	109	93	93	82	82	87	91	116	120	144	148	101	113		191
YNZ14	85	91	89	109	93	93	82	82	85	91	120	126	144	146	101	109		191
YNZ15	85	85	89	105	93	93	82	82	85	85	116	126	140	144	101	109	120	191	67
YNZ16	77	85	91	109	93	93	82	94	77	85	126	126	144	146	97	109	120	191	67
YNZ18	87	91	109	109	93	93	82	82	87	91	116	120	144	148	101	113		191
YNZ19	77	95	93	109	89	91	82	82	77	95	120	122	144	148	97	105	120	191	67
YNZ20	87	91	109	109	93	93	82	82	87	91	116	120	144	148	101	113		191
YNZ21	85	91	89	109	93	93	82	82	85	91	120	126	144	146	101	109		191
YNZ22	87	91	107	109	93	95	96	96	87	91	140	140	148	148	101	107		191
YNZ23	93	95	91	105	89	89	82	96	93	95	116	118	144	148	97	97		191
YNZ24	85	99	91	93	89	95	86	102	85	99	116	122	148	154	97	101	120	191	67
YNZ27	93	95	91	105	89	89	82	96	93	95	116	118	144	148	97	97	120	191
YNZ28	85	91	89	109	93	93	86	96	85	91	138	138	146	148	97	101		191
YNZ29	85	89	105	113	89	99	82	82	85	89	126	126	148	148	97	109		191
YNZ30	85	85	91	105	89	93	82	96	85	85	120	120	146	152	101	107		191
YNZ31	77	85	105	107	91	95	82	82	77	85	114	140	148	148	97	97	120	191	67
YNZ32	85	93	91	105	97	97	82	90	85	93	120	138	144	144	101	105	120	191	67
YNZ33	85	99	89	107	93	95	82	90	85	99	118	120	146	146	97	97		191
YNZ34	85	87	105	109	95	95	82	96	85	87	116	130	144	146	97	109		191
YNZ35	85	85	103	109	95	99	82	92	85	85	120	130	144	148	109	109		191
YNZ36	77	85	105	107	89	93	82	84	77	85	130	140	154	154	101	113	120	191	67
YNZ37	77	87	91	103	89	95	82	90	77	87	118	120	146	146	109	109		191
YNZ38	87	91	107	109	93	95	96	96	87	91	140	140	148	148	101	107		191
YNZ39	85	91	89	109	93	93	86	96	85	91	138	138	146	148	97	101		191
YNZ40	77	89	101	107	91	91	86	90	77	89	118	130	146	154	97	109		191
YNZ41	77	87	91	103	89	95	82	90	77	87	118	120	146	146	109	109		191
YNZ42	85	85	91	91	93	95	82	86	85	85	120	122	144	148	109	113		191
YNZ44	85	93	91	105	97	97	82	90	85	93	120	138	144	144	101	105	120	191	67
YNZ45	85	99	91	107	93	95	90	92	85	99	118	120	146	148	97	113	120	191	67
YNZ46	93	95	91	105	89	89	82	96	93	95	116	118	144	148	97	97		191
YNZ47	77	85	105	107	89	93	82	84	77	85	130	140	154	154	101	113	120	191	67
YNZ48	85	99	91	107	93	95	90	92	85	99	118	120	146	148	97	113	120	191	67
YNZ49	77	85	105	107	89	93	82	84	77	85	0	0	154	154	113	113	120	191	67
YNZ50	85	93	91	105	97	97	82	90	85	93	120	138	144	144	101	105	120	191	67
YNZ51	85	93	89	91	93	93	82	92	85	93	116	122	148	148	97	97	120	191	67
YNZ52	85	89	105	113	89	99	82	82	85	89	126	126	148	148	97	109		191
YNZ53	77	99	91	107	91	93	82	86	77	99	122	140	146	148	97	113		191
YNZ54	85	99	89	107	93	95	82	90	85	99	118	120	146	146	97	97		191
YNZ55	77	99	93	107	93	93	86	92	77	99	120	122	146	148	113	113		191
YNZ56	85	99	89	107	93	95	82	90	85	99	118	120	146	146	97	97		191
YNZ57	85	85	107	109	91	93	82	90	85	85	122	130	146	150	97	105		191
YNZ58	77	99	91	107	91	93	82	86	77	99	122	140	146	148	97	113		191
YNZ59	85	85	101	105	91	93	82	102	85	85	122	138	146	146	97	101	120	191	67
YNZ60	85	99	89	107	93	95	82	90	85	99	118	120	146	146	97	97		191
YNZ61	77	99	93	107	93	93	86	92	77	99	120	122	146	148	113	113		191
YNZ62	77	91	101	105	93	95	82	82	77	91	120	140	144	148	97	97		191
YNZ63	87	91	91	109	91	99	90	90	87	91	116	126	144	146	97	107	120	191	67
